# Supplementary material for: Developmental Screening Tools Used with First Nations Populations: A Systematic Review
Source: Int J Environ Res Public Health. 2022 Nov 24;19(23):15627. doi: 10.3390/ijerph192315627 (PMC9739511; doi:10.3390/ijerph192315627)
Supplement: Supplementary file 1 [file ijerph-19-15627-s001.zip]

Archive with 1 entries (1 files):
- ijerph-2003827-supplementary.pdf
